# Supplementary material for: Alterations in the Kynurenine–Tryptophan Pathway and Lipid Dysregulation Are Preserved Features of COVID-19 in Hemodialysis
Source: Int J Mol Sci. 2022 Nov 15;23(22):14089. doi: 10.3390/ijms232214089 (PMC9698708; doi:10.3390/ijms232214089)
Supplement: Supplementary file 1 [file ijms-23-14089-s001.zip]

Archive with 1 entries (1 files):
- ijms-2002086-supplementary.pdf
